# Supplementary material for: Implantable cardioverter defibrillators for primary prevention of death in left ventricular dysfunction with and without ischaemic heart disease: a meta-analysis of 8567 patients in the 11 trials
Source: Eur Heart J. 2017 Feb 21;38(22):1738–46. doi: 10.1093/eurheartj/ehx028 (PMC5461475; doi:10.1093/eurheartj/ehx028)
Supplement: Supplementary Data [file ehx028_supp.zip]

Archive with 3 entries (3 files):
- Supplementary Data - PRISMA.docx
- Appendix 1 - Search Strategy.docx
- Appendix 2 - COMPANION Calculation.docx
